# Supplementary material for: In Vitro and In Silico Studies for the Identification of Potent Metabolites of Some High-Altitude Medicinal Plants from Nepal Inhibiting SARS-CoV-2 Spike Protein
Source: Molecules. 2022 Dec 15;27(24):8957. doi: 10.3390/molecules27248957 (PMC9786757; doi:10.3390/molecules27248957)
Supplement: Supplementary file 1 [file molecules-27-08957-s001.zip]

Archive with 1 entries (1 files):
- molecules-1943010-supplementary.pdf
